# Supplementary material for: Calcium-sensing receptor residues with loss- and gain-of-function mutations are located in regions of conformational change and cause signalling bias
Source: Hum Mol Genet. 2018 Jul 20;27(21):3720–33. doi: 10.1093/hmg/ddy263 (PMC6196656; doi:10.1093/hmg/ddy263)
Supplement: Supplementary Data [file ddy263_supp.zip]

Archive with 1 entries (1 files):
- HMG_SI_060718.docx
